# Supplementary material for: A Comparative Study of Cell Culture Conditions during Conversion from Primed to Naive Human Pluripotent Stem Cells
Source: Biomedicines. 2022 Jun 9;10(6):1358. doi: 10.3390/biomedicines10061358 (PMC9219795; doi:10.3390/biomedicines10061358)
Supplement: Supplementary file 1 [file biomedicines-10-01358-s001.zip]

Archive with 1 entries (1 files):
- biomedicines-1745556-supplementary.pdf
